# Supplementary material for: Polyacrylamide/poly(2-(dimethylamino) Ethyl Methacrylate) Interpenetrating Polymer Networks as Drug Delivery Systems for Diclofenac Sodium
Source: Gels. 2022 Nov 29;8(12):780. doi: 10.3390/gels8120780 (PMC9778211; doi:10.3390/gels8120780)
Supplement: Supplementary file 1 [file gels-08-00780-s001.zip]

Archive with 1 entries (1 files):
- gels-1963878-supplementary.pdf
